# Supplementary material for: Segmentation of Dental Restorations on Panoramic Radiographs Using Deep Learning
Source: Diagnostics (Basel). 2022 May 25;12(6):1316. doi: 10.3390/diagnostics12061316 (PMC9221749; doi:10.3390/diagnostics12061316)
Supplement: Supplementary file 1 [file diagnostics-12-01316-s001.zip]

Archive with 1 entries (1 files):
- diagnostics-1725290-supplementary.pdf
